# Supplementary material for: 1-Fluoro-4-[(E)-2-nitro­vin­yl]benzene
Source: Acta Crystallogr Sect E Struct Rep Online. 2014 Jan 11;70(Pt 2):o124. doi: 10.1107/S1600536814000348 (PMC3998291; doi:10.1107/S1600536814000348)
Supplement: Supplementary file 1 [file e-70-0o124-sup1.cif]

##############################################################################
#                                                                            #
# This CIF contains the data in a paper accepted for publication in          #
# Acta Crystallographica Section E. It conforms to the requirements of       #
# Notes for Authors for Acta Crystallographica Section E, and has been       #
# peer reviewed under the auspices of the IUCr Commission on Journals.       #
#                                                                            #
# Full details of the Crystallographic Information File format               #
# are given in the paper "The Crystallographic Information File (CIF):       #
# a New Standard Archive File for Crystallography" by S. R. Hall, F. H.      #
# Allen and I. D. Brown [Acta Cryst. (1991), A47, 655-685].                  #
#                                                                            #
# The current version of the core CIF dictionary is obtainable from          #
# ftp://ftp.iucr.org/pub/cif_core.dic.                                       #
#                                                                            #
# Software is freely available for graphical display of the structure(s)     #
# in this CIF. For information consult the CIF software page                 #
# http://www.iucr.org/resources/cif/software.                                #
#                                                                            #
# This file may be used for bona fide research purposes within the           #
# scientific community so long as proper attribution is given to the journal # 
# article from which it was obtained.                                        #
#                                                                            #
##############################################################################
data_I
_audit_creation_method     SHELXL-97
_journal_date_recd_electronic     2014-01-05
_journal_date_accepted     2014-01-07
_journal_name_full     'Acta Crystallographica, Section E'
_journal_year     2014
_journal_volume     70
_journal_issue      2
_journal_page_first     o124
_journal_page_last     o124
_journal_paper_category     QO
_journal_paper_doi     10.1107/S1600536814000348
_journal_coeditor_code     HB7182
_publ_contact_author_name     'P. A. Suchetan'
_publ_contact_author_address
;
Department of Studies and Research in Chemistry, U.C.S.,
Tumkur University, Tumkur
Karnataka 572 103,
India
;
_publ_contact_author_email     'pasuchetan@yahoo.co.in'
_publ_contact_author_fax     ?
_publ_contact_author_phone     '+919844800816'
_publ_section_title
;
1-Fluoro-4-[(<i>E</i>)-2-nitrovinyl]benzene
;
loop_
    _publ_author_name
    _publ_author_footnote
    _publ_author_address
    'Sreenivasa, S.' .
;
Department of Studies and Research in Chemistry
Tumkur University, Tumkur
Karnataka 572 103,
India
;
    'Nanjundaswamy, M. S.' .
;
Department of Chemistry, AVK College for Women, Davangere-2, India
;
    'Manojkumar, K. E.' .
;
Department of Studies and Research in Chemistry
Tumkur University, Tumkur
Karnataka 572 103,
India
;
    'Madankumar, S.' .
;
Department of Studies in Physics, University of Mysore,
Manasagangotri, Mysore,
India
;
    'Lokanath, N. K.' .
;
Department of Studies in Physics, University of Mysore,
Manasagangotri, Mysore,
India
;
    'Suchetan, P. A.' .
;
Department of Studies and Research in Chemistry, U.C.S.,
Tumkur University, Tumkur
Karnataka 572 103,
India
;
_database_code_depnum_ccdc_archive     'CCDC 980205'
_chemical_name_systematic
;
1-Fluoro-4-[(<i>E</i>)-2-nitrovinyl]benzene
;
_chemical_name_common     ?
_chemical_formula_moiety     'C8 H6 F N O2'
_chemical_formula_sum     'C8 H6 F N O2'
_chemical_formula_iupac     'C8 H6 F N O2'
_chemical_formula_weight     167.14
_chemical_melting_point     395
_symmetry_cell_setting     orthorhombic
_symmetry_space_group_name_H-M     'P n a 21'
_symmetry_space_group_name_hall     'P 2c -2n'
loop_
    _symmetry_equiv_pos_as_xyz
    'x, y, z'
    '-x, -y, z+1/2'
    '-x+1/2, y+1/2, z+1/2'
    'x+1/2, -y+1/2, z'
_cell_length_a     16.0965(14)
_cell_length_b     4.8453(4)
_cell_length_c     9.5538(9)
_cell_angle_alpha     90.00
_cell_angle_beta     90.00
_cell_angle_gamma     90.00
_cell_volume     745.12(11)
_cell_formula_units_Z     4
_cell_measurement_reflns_used     1213
_cell_measurement_theta_min     5.5
_cell_measurement_theta_max     64.61
_cell_measurement_temperature     293(2)
_cell_special_details     Prism
_exptl_crystal_description     Prism
_exptl_crystal_colour     Colourless
_exptl_crystal_size_max     0.33
_exptl_crystal_size_mid     0.25
_exptl_crystal_size_min     0.19
_exptl_crystal_density_diffrn     1.490
_exptl_crystal_density_meas     ?
_exptl_crystal_density_method     'not measured'
_exptl_crystal_F_000     344
_exptl_absorpt_coefficient_mu     1.075
_exptl_absorpt_correction_type     multi-scan
_exptl_absorpt_process_details     '(SADABS; Bruker, 2009)'
_exptl_absorpt_correction_T_min     0.761
_exptl_absorpt_correction_T_max     0.815
_exptl_special_details     ?
_diffrn_ambient_temperature     293(2)
_diffrn_radiation_type     CuK\a
_diffrn_radiation_wavelength     1.54178
_diffrn_radiation_source     'fine-focus sealed tube'
_diffrn_radiation_monochromator     graphite
_diffrn_measurement_device_type     'Bruker APEXII CCD'
_diffrn_measurement_method     '\f and \w scans'
_diffrn_detector_area_resol_mean     ?
_diffrn_reflns_number     8417
_diffrn_reflns_av_R_equivalents     0.1002
_diffrn_reflns_av_sigmaI/netI     0.0589
_diffrn_reflns_theta_min     5.50
_diffrn_reflns_theta_max     64.13
_diffrn_reflns_theta_full     64.13
_diffrn_measured_fraction_theta_max     0.994
_diffrn_measured_fraction_theta_full     0.994
_diffrn_reflns_limit_h_min     -18
_diffrn_reflns_limit_h_max     18
_diffrn_reflns_limit_k_min     -5
_diffrn_reflns_limit_k_max     5
_diffrn_reflns_limit_l_min     -11
_diffrn_reflns_limit_l_max     10
_diffrn_standards_number     ?
_diffrn_standards_interval_count     ?
_diffrn_standards_interval_time     ?
_diffrn_standards_decay_%     1
_refine_special_details
;
Refinement of <i>F</i>^2^ against ALL reflections. The weighted <i>R</i>-factor
<i>wR</i> and goodness of fit <i>S</i> are based on <i>F</i>^2^, conventional
<i>R</i>-factors <i>R</i> are based on <i>F</i>, with <i>F</i> set to zero for
negative <i>F</i>^2^. The threshold expression of <i>F</i>^2^ >
2\s(<i>F</i>^2^) is used only for calculating <i>R</i>-factors(gt) <i>etc</i>.
and is not relevant to the choice of reflections for refinement.
<i>R</i>-factors based on <i>F</i>^2^ are statistically about twice as large
as those based on <i>F</i>, and <i>R</i>- factors based on ALL data will be
even larger.
;
_reflns_number_total     1095
_reflns_number_gt     892
_reflns_threshold_expression     I>2\s(I)
_refine_ls_structure_factor_coef     Fsqd
_refine_ls_matrix_type     full
_refine_ls_R_factor_all     0.0869
_refine_ls_R_factor_gt     0.0781
_refine_ls_wR_factor_gt     0.1920
_refine_ls_wR_factor_ref     0.2032
_refine_ls_goodness_of_fit_ref     1.066
_refine_ls_restrained_S_all     1.066
_refine_ls_number_reflns     1095
_refine_ls_number_parameters     129
_refine_ls_number_restraints     1
_refine_ls_hydrogen_treatment     constr
_refine_ls_weighting_scheme     calc
_refine_ls_weighting_details
                 'calc w=1/[\s^2^(Fo^2^)+(0.1544P)^2^] where P=(Fo^2^+2Fc^2^)/3'
_atom_sites_solution_hydrogens     geom
_atom_sites_solution_primary     direct
_atom_sites_solution_secondary     difmap
_refine_ls_shift/su_max     0.011
_refine_ls_shift/su_mean     0.002
_refine_diff_density_max     0.339
_refine_diff_density_min     -0.270
_refine_ls_extinction_method     'SHELXL97 (Sheldrick, 2008)'
_refine_ls_extinction_coef     0.013(4)
_refine_ls_extinction_expression
                                  'Fc^*^=kFc[1+0.001xFc^2^\l^3^/sin(2\q)]^-1/4^'
_refine_ls_abs_structure_details     none
loop_
    _atom_type_symbol
    _atom_type_description
    _atom_type_scat_dispersion_real
    _atom_type_scat_dispersion_imag
    _atom_type_scat_source
    'C' 'C' 0.0181 0.0091
                         'International Tables Vol C Tables 4.2.6.8 and 6.1.1.4'
    'N' 'N' 0.0311 0.0180
                         'International Tables Vol C Tables 4.2.6.8 and 6.1.1.4'
    'F' 'F' 0.0727 0.0534
                         'International Tables Vol C Tables 4.2.6.8 and 6.1.1.4'
    'H' 'H' 0.0000 0.0000
                         'International Tables Vol C Tables 4.2.6.8 and 6.1.1.4'
    'O' 'O' 0.0492 0.0322
                         'International Tables Vol C Tables 4.2.6.8 and 6.1.1.4'
_computing_data_collection     'APEX2 (Bruker, 2009)'
_computing_cell_refinement     'SAINT-Plus (Bruker, 2009)'
_computing_data_reduction     'SAINT-Plus (Bruker, 2009)'
_computing_structure_solution     'SHELXS97 (Sheldrick, 2008)'
_computing_structure_refinement     'SHELXL97 (Sheldrick, 2008)'
_computing_molecular_graphics     'Mercury (Macrae <i>et al.</i>, 2008)'
_computing_publication_material     'SHELXL97 (Sheldrick, 2008)'
loop_
    _atom_site_type_symbol
    _atom_site_label
    _atom_site_fract_x
    _atom_site_fract_y
    _atom_site_fract_z
    _atom_site_U_iso_or_equiv
    _atom_site_adp_type
    _atom_site_calc_flag
    _atom_site_refinement_flags
    _atom_site_occupancy
    _atom_site_symmetry_multiplicity
    _atom_site_disorder_assembly
    _atom_site_disorder_group
    C C1 0.22198(14) 0.0813(5) 0.4662(8) 0.0574(9) Uani d . 1 1 A .
    C C2 0.1931(4) 0.1773(11) 0.3445(6) 0.0639(15) Uani d . 1 1 . .
    H H2 0.2131 0.1031 0.2613 0.077 Uiso calc R 1 1 . .
    C C3 0.1370(4) 0.3748(12) 0.3401(6) 0.0701(15) Uani d . 1 1 A .
    H H3 0.1195 0.4429 0.2540 0.084 Uiso calc R 1 1 . .
    C C4 0.10325(17) 0.4839(6) 0.4642(12) 0.0776(13) Uani d . 1 1 . .
    C C5 0.1310(3) 0.3844(12) 0.5870(7) 0.0758(17) Uani d . 1 1 A .
    H H5 0.1087 0.4542 0.6696 0.091 Uiso calc R 1 1 . .
    C C6 0.1934(3) 0.1761(12) 0.5954(7) 0.0671(16) Uani d . 1 1 . .
    H H6 0.2134 0.1088 0.6802 0.080 Uiso calc R 1 1 A .
    C C7 0.0410(7) 0.708(2) 0.4198(14) 0.036(4) Uani d P 0.44(3) 1 A 1
    H H7 0.0324 0.7490 0.3259 0.043 Uiso calc PR 0.44(3) 1 A 1
    C C8 0.0004(8) 0.839(2) 0.5188(15) 0.045(4) Uani d P 0.44(3) 1 A 1
    H H8 0.0090 0.8030 0.6134 0.053 Uiso calc PR 0.44(3) 1 A 1
    C C7A 0.0409(6) 0.687(2) 0.5181(13) 0.056(4) Uani d P 0.56(3) 1 A 2
    H H7A 0.0311 0.7124 0.6132 0.067 Uiso calc PR 0.56(3) 1 A 2
    C C8A 0.0010(7) 0.828(3) 0.4217(14) 0.057(4) Uani d P 0.56(3) 1 A 2
    H H8A 0.0100 0.7943 0.3270 0.068 Uiso calc PR 0.56(3) 1 A 2
    N N1 -0.05955(14) 1.0454(5) 0.4692(7) 0.0588(8) Uani d . 1 1 . .
    F F1 0.27937(11) -0.1214(4) 0.4674(6) 0.0848(9) Uani d . 1 1 . .
    O O1 -0.0826(3) 1.1361(12) 0.3561(5) 0.0967(15) Uani d . 1 1 A .
    O O2 -0.0840(3) 1.1298(12) 0.5777(4) 0.0886(14) Uani d . 1 1 A .
loop_
    _atom_site_aniso_label
    _atom_site_aniso_U_11
    _atom_site_aniso_U_22
    _atom_site_aniso_U_33
    _atom_site_aniso_U_12
    _atom_site_aniso_U_13
    _atom_site_aniso_U_23
    C1 0.0495(14) 0.0531(15) 0.070(2) 0.0015(10) -0.001(3) -0.012(3)
    C2 0.081(4) 0.061(3) 0.050(3) -0.004(3) 0.007(3) -0.005(2)
    C3 0.063(3) 0.077(4) 0.070(4) -0.004(3) -0.004(3) 0.022(3)
    C4 0.0459(15) 0.0480(15) 0.139(4) -0.0036(12) 0.012(4) 0.006(4)
    C5 0.064(3) 0.063(3) 0.100(4) -0.011(3) 0.030(4) -0.019(3)
    C6 0.060(3) 0.082(4) 0.059(3) -0.011(3) -0.004(2) -0.003(3)
    C7 0.039(6) 0.044(5) 0.025(7) 0.011(4) 0.012(4) 0.001(4)
    C8 0.062(8) 0.041(6) 0.030(9) 0.009(5) -0.013(5) 0.008(4)
    C7A 0.066(7) 0.067(7) 0.035(7) -0.017(5) 0.016(4) 0.000(4)
    C8A 0.058(6) 0.085(8) 0.028(7) -0.003(6) -0.007(4) 0.004(4)
    N1 0.0559(13) 0.0616(13) 0.0589(18) 0.0046(10) -0.015(2) 0.003(3)
    F1 0.0633(11) 0.0673(12) 0.124(2) 0.0142(7) -0.004(2) 0.018(3)
    O1 0.103(4) 0.118(3) 0.069(3) -0.007(3) -0.003(3) 0.014(3)
    O2 0.104(3) 0.129(4) 0.033(2) -0.003(3) 0.007(3) 0.005(2)
_geom_special_details
;
All s.u.'s (except the s.u. in the dihedral angle between two l.s. planes) are
estimated using the full covariance matrix. The cell s.u.'s are taken into
account individually in the estimation of s.u.'s in distances, angles and
torsion angles; correlations between s.u.'s in cell parameters are only used
when they are defined by crystal symmetry. An approximate (isotropic)
treatment of cell s.u.'s is used for estimating s.u.'s involving l.s. planes.
;
loop_
    _geom_bond_atom_site_label_1
    _geom_bond_atom_site_label_2
    _geom_bond_site_symmetry_2
    _geom_bond_distance
    _geom_bond_publ_flag
    C1 C2 . 1.335(10) ?
    C1 F1 . 1.348(3) ?
    C1 C6 . 1.395(9) ?
    C2 C3 . 1.317(8) ?
    C2 H2 . 0.9300 ?
    C3 C4 . 1.407(12) ?
    C3 H3 . 0.9300 ?
    C4 C5 . 1.345(12) ?
    C4 C7A . 1.499(13) ?
    C4 C7 . 1.536(14) ?
    C5 C6 . 1.426(9) ?
    C5 H5 . 0.9300 ?
    C6 H6 . 0.9300 ?
    C7 C8 . 1.31(2) ?
    C7 H7 . 0.9300 ?
    C8 N1 . 1.470(13) ?
    C8 H8 . 0.9300 ?
    C7A C8A . 1.31(2) ?
    C7A H7A . 0.9300 ?
    C8A N1 . 1.506(16) ?
    C8A H8A . 0.9300 ?
    N1 O2 . 1.182(8) ?
    N1 O1 . 1.224(8) ?
loop_
    _geom_angle_atom_site_label_1
    _geom_angle_atom_site_label_2
    _geom_angle_atom_site_label_3
    _geom_angle_site_symmetry_1
    _geom_angle_site_symmetry_3
    _geom_angle
    _geom_angle_publ_flag
    C2 C1 F1 . . 119.9(6) ?
    C2 C1 C6 . . 122.8(3) ?
    F1 C1 C6 . . 117.3(6) ?
    C3 C2 C1 . . 121.3(5) ?
    C3 C2 H2 . . 119.4 ?
    C1 C2 H2 . . 119.4 ?
    C2 C3 C4 . . 120.7(5) ?
    C2 C3 H3 . . 119.6 ?
    C4 C3 H3 . . 119.6 ?
    C5 C4 C3 . . 118.2(3) ?
    C5 C4 C7A . . 99.1(9) ?
    C3 C4 C7A . . 142.7(10) ?
    C5 C4 C7 . . 135.3(9) ?
    C3 C4 C7 . . 106.5(9) ?
    C4 C5 C6 . . 122.5(5) ?
    C4 C5 H5 . . 118.8 ?
    C6 C5 H5 . . 118.8 ?
    C1 C6 C5 . . 114.5(5) ?
    C1 C6 H6 . . 122.7 ?
    C5 C6 H6 . . 122.7 ?
    C8 C7 C4 . . 117.8(14) ?
    C8 C7 H7 . . 121.1 ?
    C4 C7 H7 . . 121.1 ?
    C7 C8 N1 . . 115.1(13) ?
    C7 C8 H8 . . 122.5 ?
    N1 C8 H8 . . 122.5 ?
    C8A C7A C4 . . 115.3(13) ?
    C8A C7A H7A . . 122.3 ?
    C4 C7A H7A . . 122.3 ?
    C7A C8A N1 . . 117.9(13) ?
    C7A C8A H8A . . 121.0 ?
    N1 C8A H8A . . 121.0 ?
    O2 N1 O1 . . 123.3(3) ?
    O2 N1 C8 . . 99.9(8) ?
    O1 N1 C8 . . 136.7(8) ?
    O2 N1 C8A . . 136.2(7) ?
    O1 N1 C8A . . 100.5(7) ?
loop_
    _geom_torsion_atom_site_label_1
    _geom_torsion_atom_site_label_2
    _geom_torsion_atom_site_label_3
    _geom_torsion_atom_site_label_4
    _geom_torsion_site_symmetry_1
    _geom_torsion_site_symmetry_2
    _geom_torsion_site_symmetry_3
    _geom_torsion_site_symmetry_4
    _geom_torsion
    _geom_torsion_publ_flag
    F1 C1 C2 C3 . . . . 179.9(5) ?
    C6 C1 C2 C3 . . . . 2.0(6) ?
    C1 C2 C3 C4 . . . . -2.5(9) ?
    C2 C3 C4 C5 . . . . 1.2(6) ?
    C2 C3 C4 C7A . . . . -177.6(6) ?
    C2 C3 C4 C7 . . . . 179.8(6) ?
    C3 C4 C5 C6 . . . . 0.5(6) ?
    C7A C4 C5 C6 . . . . 179.8(6) ?
    C7 C4 C5 C6 . . . . -177.5(6) ?
    C2 C1 C6 C5 . . . . -0.2(5) ?
    F1 C1 C6 C5 . . . . -178.2(3) ?
    C4 C5 C6 C1 . . . . -1.0(8) ?
    C5 C4 C7 C8 . . . . -2.5(11) ?
    C3 C4 C7 C8 . . . . 179.3(7) ?
    C7A C4 C7 C8 . . . . 2.0(7) ?
    C4 C7 C8 N1 . . . . -178.6(6) ?
    C5 C4 C7A C8A . . . . 179.5(7) ?
    C3 C4 C7A C8A . . . . -1.5(12) ?
    C7 C4 C7A C8A . . . . 2.8(7) ?
    C4 C7A C8A N1 . . . . -177.2(5) ?
    C7 C8 N1 O2 . . . . -178.5(8) ?
    C7 C8 N1 O1 . . . . -1.1(13) ?
    C7 C8 N1 C8A . . . . 3.3(7) ?
    C7A C8A N1 O2 . . . . -1.2(12) ?
    C7A C8A N1 O1 . . . . 178.4(7) ?
    C7A C8A N1 C8 . . . . 1.4(7) ?
loop_
    _geom_hbond_atom_site_label_D
    _geom_hbond_atom_site_label_H
    _geom_hbond_atom_site_label_A
    _geom_hbond_site_symmetry_A
    _geom_hbond_distance_DH
    _geom_hbond_distance_HA
    _geom_hbond_distance_DA
    _geom_hbond_angle_DHA
    C7A H7A O1 2_575 0.93 2.57 3.408(13) 150
_iucr_refine_instructions_details
;
TITL   mb02
CELL  1.54178  16.0965   4.8453   9.5538   90.000   90.000   90.000
ZERR     4.00   0.0014   0.0004   0.0009    0.000    0.000    0.000
LATT  -1
SYMM  - X, - Y, 1/2 + Z
SYMM  1/2 - X, 1/2 + Y, 1/2 + Z
SYMM  1/2 + X, 1/2 - Y,   Z
SFAC  C    N    F    H    O
UNIT  32   4    4    24   8
OMIT 0 140
MERG   2
FMAP   2
PLAN   20
ACTA
BOND   $H
CONF
BOND
TEMP 20
L.S.  10
TEMP    20.00
WGHT      0.1544      0.0000
EXTI    0.012197
FVAR       0.28534   0.43567
MOLE    1
C1    1    0.221974    0.081335    0.466043    11.00000    0.04954    0.05295 =
         0.06934   -0.01267   -0.00036    0.00146
C2    1    0.193156    0.177158    0.344784    11.00000    0.08122    0.06161 =
         0.04924   -0.00557    0.00747   -0.00389
AFIX  43
H2    4    0.213100    0.103053    0.261512    11.00000   -1.20000
AFIX   0
C3    1    0.137016    0.374630    0.340270    11.00000    0.06244    0.07841 =
         0.07071    0.02218   -0.00370   -0.00425
AFIX  43
H3    4    0.119512    0.442572    0.254138    11.00000   -1.20000
AFIX   0
C4    1    0.103257    0.483863    0.463998    11.00000    0.04580    0.04784 =
         0.13869    0.00680    0.01124   -0.00354
C5    1    0.130999    0.384492    0.587204    11.00000    0.06448    0.06176 =
         0.09992   -0.01909    0.02986   -0.01005
AFIX  43
H5    4    0.108647    0.454383    0.669673    11.00000   -1.20000
AFIX   0
C6    1    0.193381    0.176075    0.595757    11.00000    0.05988    0.08111 =
         0.05948   -0.00338   -0.00347   -0.01047
AFIX  43
H6    4    0.213381    0.108775    0.680465    11.00000   -1.20000
AFIX   0
PART    1
C7    1    0.041115    0.706583    0.419729    21.00000    0.03754    0.04372 =
         0.02521    0.00023    0.01222    0.01200
AFIX  43
H7    4    0.032543    0.747760    0.325755    21.00000   -1.20000
AFIX   0
C8    1    0.000163    0.838116    0.518663    21.00000    0.06152    0.04249 =
         0.03148    0.00936   -0.01152    0.00939
AFIX  43
H8    4    0.008433    0.802345    0.613280    21.00000   -1.20000
AFIX   0
PART    2
C7A   1    0.040799    0.688138    0.518079   -21.00000    0.06740    0.06782 =
         0.03455   -0.00131    0.01647   -0.01758
AFIX  43
H7A   4    0.030872    0.713238    0.613126   -21.00000   -1.20000
AFIX   0
C8A   1    0.001275    0.828574    0.421267   -21.00000    0.05917    0.08370 =
         0.02665    0.00559   -0.00671   -0.00311
AFIX  43
H8A   4    0.010489    0.795357    0.326657   -21.00000   -1.20000
AFIX   0
part 0
N1    2   -0.059523    1.045406    0.468864    11.00000    0.05579    0.06152 =
         0.05873    0.00146   -0.01497    0.00474
F1    3    0.279375   -0.121390    0.467207    11.00000    0.06321    0.06720 =
         0.12406    0.01758   -0.00344    0.01429
O1    5   -0.082602    1.135884    0.356084    11.00000    0.10321    0.11900 =
         0.06886    0.01373   -0.00323   -0.00710
O2    5   -0.083963    1.130150    0.577715    11.00000    0.10316    0.12807 =
         0.03332    0.00476    0.00655   -0.00333
HKLF 4
REM    mb02
REM R1 =  0.0780 for    892 Fo > 4sig(Fo)  and  0.0868 for all   1095 data
REM    129 parameters refined using      1 restraints
REM Highest difference peak  0.336,  deepest hole -0.268,  1-sigma level  0.089
END
;
