# Supplementary material for: 1-Fluoro-4-[(E)-2-nitro­vin­yl]benzene
Source: Acta Crystallogr Sect E Struct Rep Online. 2014 Jan 11;70(Pt 2):o124. doi: 10.1107/S1600536814000348 (PMC3998291; doi:10.1107/S1600536814000348)
Supplement: Supplementary file 2 [file e-70-0o124-Isup2.hkl]

#
# h,k,l, Fc-squared, Fo-squared, sigma(Fo-squared) and status flag
#
data_I
_shelx_title '   mb02'
_shelx_refln_list_code          4
_shelx_F_calc_maximum      120.39
_exptl_crystal_F_000       344.00
_reflns_d_resolution_high  0.8567
 
loop_
 _symmetry_equiv_pos_as_xyz
 'x, y, z'
 '-x, -y, z+1/2'
 '-x+1/2, y+1/2, z+1/2'
 'x+1/2, -y+1/2, z'
 
_cell_length_a    16.0965
_cell_length_b     4.8453
_cell_length_c     9.5538
_cell_angle_alpha  90.000
_cell_angle_beta   90.000
_cell_angle_gamma  90.000
 
_shelx_F_squared_multiplier     1.000
 
loop_
 _refln_index_h
 _refln_index_k
 _refln_index_l
 _refln_F_squared_calc
 _refln_F_squared_meas
 _refln_F_squared_sigma
 _refln_observed_status
   2   0 -11       36.66       32.64      5.28 o
   0   0 -10        8.94        5.40      1.47 o
   2   0 -10       21.40       21.67      1.91 o
   4   0 -10       34.77       29.81      2.11 o
   6   0 -10       94.19       82.81      5.02 o
   8   0 -10       11.54        9.56      2.21 o
   1   1 -10       11.49       16.25      1.07 o
   2   1 -10        4.65        5.22      0.57 o
   3   1 -10        0.59        0.00      0.52 o
   4   1 -10        0.54        0.12      0.50 o
   5   1 -10        9.18       11.09      0.75 o
   6   1 -10       13.53       10.75      0.83 o
   7   1 -10       27.08       27.64      1.94 o
   0   2 -10       41.59       32.62      4.85 o
   1   2 -10        3.43        2.81      0.59 o
   2   2 -10       12.94        9.51      1.76 o
   3   2 -10       29.36       31.03      2.94 o
   4   2 -10        5.45        5.92      0.80 o
   5   2 -10        9.95        8.48      1.47 o
   2   0  -9       32.19       37.89      2.08 o
   4   0  -9      260.00      273.86     13.43 o
   6   0  -9       20.76       18.05      1.22 o
   8   0  -9        0.79        0.59      0.66 o
  10   0  -9       15.48       14.58      1.58 o
   0   1  -9      312.62      316.70     17.40 o
   1   1  -9        1.64        1.33      0.53 o
   2   1  -9       47.11       50.61      2.17 o
   3   1  -9      120.41      117.19      4.74 o
   4   1  -9        3.62        3.65      0.53 o
   5   1  -9        0.31        0.34      0.44 o
   6   1  -9        0.22        0.00      0.49 o
   7   1  -9        7.66        6.73      0.60 o
   8   1  -9        5.12        4.98      0.60 o
   9   1  -9        1.45        1.62      0.53 o
  10   1  -9        4.69        4.19      0.63 o
   1   2  -9       39.84       47.42      3.77 o
   2   2  -9        0.95        0.09      0.54 o
   3   2  -9        0.03        0.00      0.43 o
   4   2  -9        2.74        1.95      0.49 o
   5   2  -9        7.52        8.92      0.68 o
   6   2  -9        0.50        0.30      0.44 o
   7   2  -9       32.24       26.76      1.89 o
   8   2  -9        0.72        0.00      0.45 o
   0   3  -9       14.63       11.57      2.21 o
   1   3  -9        3.83        2.44      0.83 o
   2   3  -9        0.01        0.23      0.49 o
   3   3  -9        2.21        2.46      0.49 o
   4   3  -9        4.63        3.30      0.60 o
   0   0  -8      569.70      618.93     45.39 o
   2   0  -8      102.92       93.41      4.12 o
   4   0  -8       73.67       69.58      3.57 o
   6   0  -8       86.37       81.13      4.02 o
   8   0  -8       53.62       64.88      3.80 o
  10   0  -8        5.20        4.56      0.70 o
  12   0  -8        4.25        3.64      0.78 o
   1   1  -8       33.25       34.93      1.46 o
   2   1  -8       16.01       22.85      0.99 o
   3   1  -8        2.47        3.21      0.49 o
   4   1  -8      102.52      118.98      4.55 o
   5   1  -8        0.64        1.04      0.46 o
   6   1  -8       29.63       29.44      1.31 o
   7   1  -8      116.20      123.62      4.52 o
   8   1  -8        6.61        7.53      0.58 o
   9   1  -8       20.92       22.56      1.14 o
  10   1  -8       26.86       26.73      1.37 o
  11   1  -8        0.07        0.00      0.56 o
  12   1  -8        0.85        1.26      0.52 o
   0   2  -8       22.79       22.23      2.31 o
   1   2  -8        8.02       12.13      0.88 o
   2   2  -8       39.29       40.54      1.79 o
   3   2  -8      128.75      131.24      9.04 o
   4   2  -8        6.26        9.37      0.80 o
   5   2  -8        8.12       10.03      0.69 o
   6   2  -8        4.67        6.77      0.57 o
   7   2  -8        7.12        8.92      0.62 o
   8   2  -8        0.78        1.06      0.49 o
   9   2  -8        9.65        7.22      0.65 o
  10   2  -8        6.96        5.71      0.89 o
  11   2  -8        7.82        5.56      1.25 o
   1   3  -8        0.58        0.57      0.44 o
   2   3  -8        0.24        1.30      0.46 o
   3   3  -8        7.48        7.76      1.42 o
   4   3  -8       26.05       24.64      1.84 o
   5   3  -8        0.06        0.01      0.40 o
   6   3  -8        4.81        6.15      0.71 o
   7   3  -8       20.24       15.65      1.56 o
   8   3  -8        2.71        3.50      1.50 o
   2   0  -7       12.61       12.94      0.78 o
   4   0  -7      233.83      231.31     10.42 o
   6   0  -7       47.45       57.93      2.78 o
   8   0  -7        1.41        1.39      0.68 o
  10   0  -7        4.19        3.58      0.71 o
  12   0  -7       14.13       13.43      0.99 o
  14   0  -7        1.12        0.00      0.72 o
   0   1  -7      226.87      217.78     10.95 o
   1   1  -7       11.34       11.55      0.58 o
   2   1  -7        8.67        8.43      0.53 o
   3   1  -7      174.70      174.59      6.02 o
   4   1  -7        1.97        1.65      0.39 o
   5   1  -7        1.27        1.61      0.38 o
   6   1  -7       22.01       23.29      0.94 o
   7   1  -7        0.87        0.91      0.39 o
   8   1  -7        7.91        8.27      0.54 o
   9   1  -7        2.10        1.90      0.45 o
  10   1  -7        0.28        0.52      0.44 o
  11   1  -7       18.23       18.65      1.04 o
  12   1  -7        2.27        2.38      0.52 o
  13   1  -7        0.88        0.64      0.46 o
  14   1  -7        0.79        0.07      0.80 o
   1   2  -7       14.15       13.96      1.02 o
   2   2  -7        8.09       10.98      0.67 o
   3   2  -7        0.92        0.66      0.36 o
   4   2  -7        1.42        1.52      0.42 o
   5   2  -7       61.54       70.33      2.59 o
   6   2  -7        3.20        2.99      0.45 o
   7   2  -7       70.32       75.78      2.56 o
   8   2  -7        2.11        2.18      0.42 o
   9   2  -7       11.20       12.67      0.77 o
  10   2  -7       11.36       11.78      0.94 o
  11   2  -7        3.78        3.91      0.62 o
  12   2  -7        0.40        0.00      0.43 o
   0   3  -7       13.26       10.90      1.38 o
   1   3  -7       14.58       16.60      1.78 o
   2   3  -7        1.38        1.18      0.40 o
   3   3  -7        0.84        0.62      0.40 o
   4   3  -7        0.78        0.86      0.43 o
   5   3  -7       19.68       20.57      1.25 o
   6   3  -7        5.29        5.56      0.75 o
   7   3  -7        8.79        8.44      0.61 o
   8   3  -7        0.09        0.10      0.37 o
   9   3  -7        8.40        8.56      1.65 o
  10   3  -7        1.90        1.46      0.72 o
   1   4  -7        2.71        2.22      0.72 o
   2   4  -7        1.86        1.02      0.54 o
   3   4  -7        1.34        0.81      0.54 o
   4   4  -7        0.41        0.39      0.53 o
   5   4  -7        1.89        0.00      0.86 o
   6   4  -7        0.41        0.00      1.59 o
   0   0  -6      100.35       90.34      5.25 o
   2   0  -6      185.95      158.60      6.70 o
   4   0  -6       98.43      113.50      4.51 o
   6   0  -6        7.33        7.15      0.73 o
   8   0  -6        3.21        2.59      0.54 o
  10   0  -6       12.99       10.40      0.90 o
  12   0  -6       17.50       21.88      1.38 o
  14   0  -6        7.88        8.51      1.03 o
   1   1  -6        2.92        2.87      0.31 o
   2   1  -6       77.80       73.82      2.38 o
   3   1  -6       12.21       14.82      0.56 o
   4   1  -6        0.50        0.58      0.28 o
   5   1  -6        9.59       16.03      0.63 o
   6   1  -6       14.26       16.49      0.63 o
   7   1  -6        1.44        1.09      0.34 o
   8   1  -6       36.04       39.81      1.25 o
   9   1  -6       29.50       34.46      1.10 o
  10   1  -6        3.59        4.32      0.45 o
  11   1  -6       27.98       34.67      1.37 o
  12   1  -6        3.02        3.17      0.46 o
  13   1  -6        0.26        0.33      0.43 o
  14   1  -6        6.66        5.16      0.52 o
  15   1  -6        3.06        2.75      0.84 o
   0   2  -6       95.57      104.49      5.54 o
   1   2  -6        0.04        0.17      0.30 o
   2   2  -6       11.22       14.53      0.88 o
   3   2  -6       15.25       19.78      0.85 o
   4   2  -6        3.09        3.38      0.37 o
   5   2  -6        3.41        2.30      0.36 o
   6   2  -6       26.53       29.29      1.20 o
   7   2  -6       15.76       18.06      0.84 o
   8   2  -6       10.04       11.90      0.56 o
   9   2  -6        6.97        8.19      0.49 o
  10   2  -6        0.16        0.09      0.41 o
  11   2  -6        0.51        0.47      0.45 o
  12   2  -6        1.09        0.66      0.44 o
  13   2  -6        4.27        4.74      0.52 o
  14   2  -6        0.40        0.00      0.55 o
   1   3  -6       15.22       16.20      0.71 o
   2   3  -6        0.92        0.67      0.34 o
   3   3  -6        0.11        0.22      0.35 o
   4   3  -6       22.75       22.81      1.04 o
   5   3  -6        2.18        3.03      0.49 o
   6   3  -6        5.92        7.46      0.65 o
   7   3  -6        6.58        5.24      0.63 o
   8   3  -6       28.29       25.29      1.41 o
   9   3  -6        0.05        0.00      0.41 o
  10   3  -6        5.84        4.26      0.46 o
  11   3  -6        1.83        2.82      0.50 o
  12   3  -6        0.44        0.73      0.59 o
   0   4  -6        1.31        1.01      1.78 o
   1   4  -6        2.91        2.74      0.65 o
   2   4  -6       19.97       16.81      1.44 o
   3   4  -6        7.62        6.62      0.64 o
   4   4  -6        9.00        6.05      0.55 o
   5   4  -6        0.62        0.01      0.44 o
   6   4  -6        0.99        0.91      0.49 o
   7   4  -6        0.75        0.86      0.51 o
   8   4  -6        0.49        1.48      0.53 o
   4   0  -5      604.68      687.60     31.15 o
   6   0  -5      121.75      130.05      4.91 o
   8   0  -5      173.34      216.57      8.08 o
  10   0  -5       41.00       50.69      2.11 o
  12   0  -5       20.62       20.88      1.03 o
  14   0  -5       98.86      116.43      5.43 o
  16   0  -5        2.39        3.17      0.85 o
   0   1  -5      990.93     1073.79     60.87 o
   1   1  -5      255.60      258.21      9.28 o
   2   1  -5       14.16       15.57      0.68 o
   3   1  -5       22.77       25.10      0.89 o
   4   1  -5       63.57       66.95      1.93 o
   5   1  -5        4.80        4.72      0.30 o
   6   1  -5       34.99       34.03      1.03 o
   7   1  -5      100.76      111.97      3.11 o
   8   1  -5       13.54       18.14      0.68 o
   9   1  -5        1.87        1.76      0.33 o
  10   1  -5       40.60       44.27      1.34 o
  11   1  -5        1.95        2.05      0.43 o
  12   1  -5        0.06        0.11      0.39 o
  13   1  -5        6.63        5.61      0.47 o
  14   1  -5        2.67        3.19      0.44 o
  15   1  -5       33.65       31.14      1.46 o
  16   1  -5        0.80        0.80      0.47 o
   1   2  -5       23.12       24.29      0.79 o
   2   2  -5        4.36        5.43      0.28 o
   3   2  -5       21.67       24.21      0.75 o
   4   2  -5       85.27       93.54      2.49 o
   5   2  -5       98.61      107.67      2.83 o
   6   2  -5        0.12        0.00      0.28 o
   7   2  -5        8.41       10.21      0.45 o
   8   2  -5       24.27       28.70      1.23 o
   9   2  -5       30.75       35.17      1.40 o
  10   2  -5        6.43        6.62      0.47 o
  11   2  -5      182.44      177.48      6.30 o
  12   2  -5       17.34       14.85      0.96 o
  13   2  -5        4.70        4.40      0.52 o
  14   2  -5        3.87        2.76      0.46 o
  15   2  -5        0.00        0.00      0.42 o
   0   3  -5        6.68        7.09      0.60 o
   1   3  -5       35.55       35.91      1.14 o
   2   3  -5        0.22        0.00      0.29 o
   3   3  -5      112.88      127.68      3.54 o
   4   3  -5       28.73       29.93      1.02 o
   5   3  -5       25.78       28.03      1.11 o
   6   3  -5        0.03        0.06      0.33 o
   7   3  -5       48.36       49.17      2.12 o
   8   3  -5       10.15       11.28      0.92 o
   9   3  -5        0.27        0.00      0.39 o
  10   3  -5        0.79        0.79      0.44 o
  11   3  -5        4.03        3.10      0.45 o
  12   3  -5        0.82        0.50      0.43 o
  13   3  -5        0.72        0.53      0.41 o
   1   4  -5       19.90       17.62      1.01 o
   2   4  -5        4.49        3.87      0.53 o
   3   4  -5        9.61        7.82      0.56 o
   4   4  -5       17.31       14.14      0.79 o
   5   4  -5       10.94        9.07      0.63 o
   6   4  -5        4.11        4.05      0.54 o
   7   4  -5       17.35       15.40      1.36 o
   8   4  -5        0.87        1.22      0.45 o
   9   4  -5        0.54        0.54      0.47 o
  10   4  -5       11.41        8.52      0.82 o
   0   5  -5       34.34       21.35      4.17 o
   1   5  -5       28.12       17.54      3.43 o
   2   5  -5        1.83        0.00      1.96 o
   4   0  -4     1837.09     1804.22    184.98 o
   6   0  -4       97.13      106.98      5.17 o
   8   0  -4       43.40       49.17      1.82 o
  10   0  -4       30.07       35.53      1.50 o
  12   0  -4       22.06       26.57      1.15 o
  14   0  -4        0.34        0.91      0.63 o
  16   0  -4       33.45       32.70      2.10 o
   1   1  -4       45.96       45.41      2.84 o
   2   1  -4        3.36        3.84      0.86 o
   3   1  -4       44.49       27.01      2.82 o
   5   1  -4       20.98       23.00      0.97 o
   6   1  -4       17.11       17.94      0.57 o
   7   1  -4      249.38      262.71      6.45 o
   8   1  -4      362.39      406.57      9.59 o
   9   1  -4       49.18       55.72      1.46 o
  10   1  -4        0.77        0.73      0.32 o
  11   1  -4      172.03      214.76      5.73 o
  12   1  -4       20.17       23.89      0.85 o
  13   1  -4        8.18        7.50      0.49 o
  14   1  -4       98.62      109.26      3.32 o
  15   1  -4       21.28       19.08      0.76 o
  16   1  -4        3.50        2.71      0.41 o
  17   1  -4        9.46        9.26      1.07 o
   0   2  -4      617.00      654.83     30.52 o
   1   2  -4        4.87        3.59      0.33 o
   2   2  -4       16.47       19.85      0.61 o
   3   2  -4      664.02      717.34     18.55 o
   4   2  -4        6.55        7.42      0.38 o
   5   2  -4       23.82       21.13      0.62 o
   6   2  -4       30.46       28.72      0.84 o
   7   2  -4      144.29      144.52      4.04 o
   8   2  -4       64.79       77.34      2.26 o
   9   2  -4       36.88       43.79      1.77 o
  10   2  -4       22.71       21.13      1.33 o
  11   2  -4       17.89       20.40      1.09 o
  12   2  -4        2.86        1.98      0.44 o
  13   2  -4        0.15        0.22      0.41 o
  14   2  -4        0.30        0.33      0.38 o
  15   2  -4        9.57        8.31      0.49 o
  16   2  -4        0.15        0.32      0.48 o
   1   3  -4       38.30       40.07      1.28 o
   2   3  -4        6.51        7.21      0.46 o
   3   3  -4        5.96        5.91      0.39 o
   4   3  -4       31.43       33.63      1.05 o
   5   3  -4       59.44       68.56      2.31 o
   6   3  -4       81.83       89.53      3.64 o
   7   3  -4      240.11      286.51     13.17 o
   8   3  -4      108.52      104.44      6.00 o
   9   3  -4       12.45       10.21      0.83 o
  10   3  -4        2.82        3.02      0.47 o
  11   3  -4        1.05        0.77      0.43 o
  12   3  -4        0.70        0.63      0.39 o
  13   3  -4        0.34        0.87      0.40 o
  14   3  -4       14.20       11.61      1.27 o
   0   4  -4       46.76       52.09      3.26 o
   1   4  -4       20.51       21.95      1.57 o
   2   4  -4       35.97       32.84      2.04 o
   3   4  -4       60.65       69.81      3.25 o
   4   4  -4      100.13      114.94      6.14 o
   5   4  -4        6.65        4.91      0.53 o
   6   4  -4        1.88        2.22      0.45 o
   7   4  -4        0.41        0.35      0.41 o
   8   4  -4        0.06        0.42      0.42 o
   9   4  -4        2.88        2.07      0.42 o
  10   4  -4        0.23        0.30      0.37 o
  11   4  -4        4.71        4.29      0.63 o
   1   5  -4        6.04        7.03      1.02 o
   2   5  -4        1.86        1.54      0.76 o
   3   5  -4       10.90        9.76      0.64 o
   4   5  -4       13.28       11.29      1.37 o
   5   5  -4        0.11        0.00      0.46 o
   4   0  -3     1514.56     1370.31     92.81 o
   8   0  -3       53.99       67.47      2.63 o
  10   0  -3       30.19       32.17      1.26 o
  12   0  -3       69.85       76.74      2.81 o
  14   0  -3       94.48      112.13      4.49 o
  16   0  -3       21.88       27.20      2.43 o
  18   0  -3       11.28        5.76      1.72 o
   0   1  -3     3402.60     3165.01    182.41 o
   1   1  -3      382.61      308.44     11.77 o
   2   1  -3       78.95       61.69      2.57 o
   3   1  -3      393.02      323.02     14.64 o
   4   1  -3        0.28        0.32      0.23 o
   7   1  -3      164.25      167.11      4.83 o
   8   1  -3        4.95        6.48      0.40 o
   9   1  -3       32.86       35.93      1.01 o
  10   1  -3       34.71       33.33      1.02 o
  11   1  -3        3.13        3.36      0.37 o
  12   1  -3        5.52        6.84      0.47 o
  13   1  -3       22.82       27.81      1.07 o
  14   1  -3        6.91        8.61      0.55 o
  15   1  -3       70.39       77.35      2.60 o
  16   1  -3        1.71        1.32      0.41 o
  17   1  -3        0.21        0.00      0.36 o
   1   2  -3        2.76        2.08      0.74 o
   3   2  -3       94.33      116.81     10.97 o
   4   2  -3      221.38      247.14      8.61 o
   5   2  -3       38.22       37.55      1.07 o
   6   2  -3       22.18       28.74      0.87 o
   7   2  -3       11.71       14.82      0.67 o
   8   2  -3       64.51       73.49      2.54 o
   9   2  -3       28.32       28.93      1.47 o
  10   2  -3        8.80        9.28      0.54 o
  11   2  -3      398.82      481.13     23.85 o
  12   2  -3       31.50       31.09      1.91 o
  13   2  -3       13.46       14.48      1.06 o
  14   2  -3        9.39        9.58      0.63 o
  15   2  -3        2.35        2.17      0.42 o
  16   2  -3        0.50        0.19      0.37 o
   0   3  -3        1.44        1.04      0.45 o
   1   3  -3       66.47       67.07      2.14 o
   2   3  -3       16.11       16.60      0.88 o
   3   3  -3       98.62      115.50      4.81 o
   4   3  -3       21.53       21.43      0.87 o
   5   3  -3       10.60       10.52      0.86 o
   6   3  -3        2.65        2.12      0.36 o
   7   3  -3      114.40      133.14      6.31 o
   8   3  -3       19.03       22.15      1.27 o
   9   3  -3        3.94        3.57      0.47 o
  10   3  -3        4.16        4.06      0.47 o
  11   3  -3        7.08        7.81      0.67 o
  12   3  -3        0.06        0.00      0.42 o
  13   3  -3        2.05        2.17      0.42 o
  14   3  -3        4.58        3.08      0.40 o
  15   3  -3        4.53        2.82      0.88 o
   1   4  -3       14.66       16.57      1.04 o
   2   4  -3       25.62       30.02      1.54 o
   3   4  -3        7.49        7.80      0.62 o
   4   4  -3       24.55       28.53      1.60 o
   5   4  -3       36.86       42.30      2.48 o
   6   4  -3        3.42        2.66      0.57 o
   7   4  -3       24.29       27.12      1.75 o
   8   4  -3        3.58        3.23      0.43 o
   9   4  -3        1.58        1.81      0.40 o
  10   4  -3       18.51       18.38      1.73 o
  11   4  -3        0.48        0.12      0.37 o
  12   4  -3        0.09        0.29      0.50 o
   0   5  -3       84.93       90.19      9.64 o
   1   5  -3       46.07       41.77      2.75 o
   2   5  -3        1.13        1.92      0.72 o
   3   5  -3        0.75        0.00      0.54 o
   4   5  -3        0.97        0.48      0.48 o
   5   5  -3        2.41        1.57      0.41 o
   6   5  -3        1.35        0.90      0.38 o
   7   5  -3        0.32        0.59      0.69 o
   2   0  -2      174.39      126.26     12.02 o
   4   0  -2     1126.05      942.00     63.46 o
   6   0  -2      763.35      551.08     53.80 o
  10   0  -2       31.00       34.85      1.53 o
  12   0  -2       39.08       41.69      1.74 o
  14   0  -2       27.45       35.93      1.75 o
  16   0  -2       16.44       15.50      1.02 o
  18   0  -2       54.75       49.70      5.52 o
   1   1  -2      153.92      123.07      4.76 o
   2   1  -2       57.19       47.95      2.06 o
   3   1  -2      343.02      279.27     14.00 o
   4   1  -2      762.26      651.68     32.45 o
   5   1  -2        0.24        0.15      0.16 o
   6   1  -2       11.39       12.01      0.87 o
   8   1  -2      266.46      298.94      9.15 o
   9   1  -2      147.85      146.25      5.56 o
  10   1  -2       79.75       85.42      3.70 o
  11   1  -2        2.44        4.23      0.77 o
  12   1  -2       19.03       19.77      0.92 o
  13   1  -2       30.55       36.85      1.65 o
  14   1  -2       16.59       21.53      1.13 o
  15   1  -2       30.41       35.36      1.97 o
  16   1  -2        0.00        0.36      0.45 o
  17   1  -2        8.65        8.89      0.55 o
  18   1  -2        1.38        0.90      0.41 o
   0   2  -2      224.47      159.80     13.03 o
   1   2  -2      231.30      168.46      9.67 o
   2   2  -2       20.50       15.91      2.27 o
   3   2  -2        1.62        1.23      0.86 o
   5   2  -2       62.47       59.90      2.17 o
   6   2  -2      146.36      165.27      4.73 o
   7   2  -2       25.38       24.46      0.79 o
   8   2  -2       19.01       21.81      0.79 o
   9   2  -2       27.12       30.59      1.31 o
  10   2  -2        4.93        5.56      0.44 o
  11   2  -2        0.82        0.41      0.42 o
  12   2  -2        2.03        1.40      0.43 o
  13   2  -2        4.12        3.18      0.47 o
  14   2  -2        1.29        0.45      0.41 o
  15   2  -2        0.70        0.21      0.41 o
  16   2  -2        0.30        0.15      0.37 o
  17   2  -2        0.03        0.00      0.39 o
   1   3  -2        2.04        2.16      0.30 o
   2   3  -2        9.90       10.64      0.48 o
   3   3  -2        0.58        0.27      0.30 o
   4   3  -2      116.17      135.89      4.64 o
   5   3  -2       36.04       37.90      1.35 o
   6   3  -2       37.61       47.95      1.67 o
   7   3  -2       97.04      111.70      5.23 o
   8   3  -2       60.69       64.28      3.30 o
   9   3  -2       31.54       39.11      2.36 o
  10   3  -2       80.66       95.30      6.21 o
  11   3  -2       86.47       89.83      5.42 o
  12   3  -2        1.23        0.82      0.45 o
  13   3  -2        0.10        0.00      0.44 o
  14   3  -2        5.79        7.69      1.04 o
  15   3  -2        0.25        0.01      0.37 o
   0   4  -2       10.65        8.35      1.24 o
   1   4  -2        0.56        0.00      0.52 o
   2   4  -2       48.35       54.26      2.64 o
   3   4  -2       65.06       79.36      4.30 o
   4   4  -2       54.35       66.50      3.84 o
   5   4  -2        5.87        6.46      0.51 o
   6   4  -2        0.57        0.44      0.41 o
   7   4  -2       13.29       13.18      0.93 o
   8   4  -2        3.38        2.64      0.42 o
   9   4  -2        0.35        0.16      0.41 o
  10   4  -2        0.60        0.95      0.41 o
  11   4  -2        0.04        0.00      0.36 o
  12   4  -2        0.68        0.92      0.41 o
   1   5  -2        3.16        3.36      0.77 o
   2   5  -2        0.25        0.00      0.56 o
   3   5  -2        0.10        0.14      0.51 o
   4   5  -2        1.57        1.76      0.48 o
   5   5  -2        3.63        3.49      0.50 o
   6   5  -2        5.37        3.66      0.48 o
   7   5  -2        0.63        0.28      0.39 o
   8   5  -2        0.29        0.24      0.62 o
   2   0  -1      492.28      340.74     19.93 o
   4   0  -1     2327.05     1998.13    113.84 o
   6   0  -1      331.60      228.95     16.25 o
  10   0  -1      358.47      417.51     17.61 o
  12   0  -1      224.04      259.66     12.80 o
  14   0  -1       46.89       54.08      2.86 o
  16   0  -1        2.92        3.73      0.57 o
  18   0  -1        5.83        5.78      0.76 o
   0   1  -1      987.98     1001.49     50.57 o
   1   1  -1        0.75        0.72      0.10 o
   2   1  -1      430.95      451.75     16.25 o
   3   1  -1    10400.01    14564.66    667.25 o
   4   1  -1     2574.16     2686.33    155.91 o
   5   1  -1        1.46        1.29      0.17 o
   6   1  -1      245.68      175.73     11.46 o
   7   1  -1      101.71       77.74      5.33 o
   8   1  -1      209.28      119.93     16.22 o
   9   1  -1        0.07        0.00      0.31 o
  10   1  -1       22.62       23.53      0.92 o
  11   1  -1       80.23       97.41      3.27 o
  12   1  -1        1.62        1.27      0.39 o
  13   1  -1        9.70       10.75      0.63 o
  14   1  -1        1.19        1.33      0.44 o
  15   1  -1       39.33       42.49      1.76 o
  16   1  -1       10.08       10.40      0.64 o
  17   1  -1        4.03        4.00      0.49 o
  18   1  -1       14.47       12.58      0.89 o
   1   2  -1      406.60      347.51     15.68 o
   2   2  -1        5.96        5.03      0.44 o
   3   2  -1      162.25      174.46      9.46 o
   4   2  -1       21.29       16.35      1.29 o
   5   2  -1      203.93      179.18     12.78 o
   6   2  -1      466.08      489.86     16.81 o
   7   2  -1     2462.18     2886.79     98.25 o
   8   2  -1      185.43      195.21      6.43 o
   9   2  -1        2.44        2.20      0.35 o
  10   2  -1       31.64       33.95      1.60 o
  11   2  -1       32.12       36.85      2.05 o
  12   2  -1        7.60        8.07      0.58 o
  13   2  -1        4.25        5.02      0.49 o
  14   2  -1       42.36       49.08      3.21 o
  15   2  -1       18.06       17.80      1.31 o
  16   2  -1        2.15        2.10      0.44 o
  17   2  -1        2.23        1.63      0.41 o
   0   3  -1      412.62      477.68     23.50 o
   1   3  -1      134.64      149.27      4.71 o
   2   3  -1      164.43      176.40      5.68 o
   3   3  -1      148.89      160.74      5.19 o
   4   3  -1       56.16       62.47      2.09 o
   5   3  -1       11.77       14.89      0.92 o
   6   3  -1       43.50       45.45      1.94 o
   7   3  -1        1.59        1.44      0.39 o
   8   3  -1        0.55        0.53      0.38 o
   9   3  -1       54.13       55.86      2.10 o
  10   3  -1       21.59       21.97      1.30 o
  11   3  -1       10.98       12.02      1.25 o
  12   3  -1        5.70        6.54      0.69 o
  13   3  -1        0.31        0.43      0.46 o
  14   3  -1        0.11        0.00      0.44 o
  15   3  -1        0.87        0.77      0.45 o
   1   4  -1        0.01        0.07      0.55 o
   2   4  -1        4.84        5.17      0.54 o
   3   4  -1       17.40       21.52      1.19 o
   4   4  -1        7.59        7.37      0.50 o
   5   4  -1        9.29       10.90      0.69 o
   6   4  -1        7.16        7.11      0.52 o
   7   4  -1        1.65        1.06      0.42 o
   8   4  -1       39.23       38.77      3.29 o
   9   4  -1        3.39        3.25      0.46 o
  10   4  -1        0.05        0.27      0.43 o
  11   4  -1        1.68        1.33      0.43 o
  12   4  -1        4.95        2.89      0.71 o
  13   4  -1       30.25       27.14      4.39 o
   0   5  -1       18.16       23.05      2.05 o
   1   5  -1        6.83        6.21      0.82 o
   2   5  -1        2.28        2.17      0.61 o
   3   5  -1        0.61        0.00      0.56 o
   4   5  -1       14.36       14.25      0.85 o
   5   5  -1       26.62       23.09      1.78 o
   6   5  -1        4.59        3.62      0.46 o
   7   5  -1        0.83        0.98      0.40 o
   8   5  -1        1.60        0.88      0.61 o
   2   0   0       47.07       35.70      1.61 o
   4   0   0        3.46        4.01      0.22 o
   6   0   0     1386.15     1058.56     52.82 o
   8   0   0       93.44       51.58      3.78 o
  10   0   0      343.33      402.99     19.74 o
  12   0   0      117.31      131.13      6.54 o
  14   0   0      115.24      154.21      8.71 o
  16   0   0        0.12        0.79      0.66 o
  18   0   0        6.46        5.69      0.69 o
   1   1   0      481.57      559.47     17.56 o
   2   1   0      222.78      234.67      8.88 o
   3   1   0      905.63      911.07     40.35 o
   4   1   0     8673.07    10852.69    741.40 o
   5   1   0      221.80      182.06      8.20 o
   6   1   0       13.79       11.91      0.55 o
   7   1   0     1041.32      658.99     54.46 o
   9   1   0      264.91      271.27      8.89 o
  10   1   0      332.55      375.27     12.44 o
  11   1   0      156.66      176.97      5.61 o
  12   1   0       10.22        8.84      0.63 o
  13   1   0       51.11       59.15      2.57 o
  14   1   0       17.45       24.60      1.09 o
  15   1   0       28.11       33.49      1.56 o
  16   1   0        7.55       11.03      0.72 o
  17   1   0        4.74        6.51      0.54 o
  18   1   0        5.10        4.05      0.51 o
   0   2   0        2.82        3.48      0.39 o
   1   2   0      673.39      668.85     23.35 o
   2   2   0        4.54        5.81      0.41 o
   3   2   0     1865.27     2381.18    104.63 o
   4   2   0      278.42      364.49     34.49 o
   5   2   0        7.16        5.87      1.10 o
   6   2   0      467.16      498.90     30.34 o
   7   2   0      613.53      660.81     22.30 o
   8   2   0        6.17        6.46      0.44 o
   9   2   0        8.92       14.12      1.04 o
  10   2   0        0.23        0.93      0.37 o
  11   2   0       37.06       42.39      2.23 o
  12   2   0        1.94        1.99      0.48 o
  13   2   0       21.88       24.51      1.99 o
  14   2   0        3.52        4.99      0.88 o
  15   2   0       20.14       19.57      2.14 o
  16   2   0        2.78        1.36      0.48 o
  17   2   0        2.08        0.88      0.46 o
   1   3   0       75.92       85.70      2.67 o
   2   3   0       61.78       67.62      2.23 o
   3   3   0        5.67        5.99      0.40 o
   4   3   0      266.54      310.03     10.00 o
   5   3   0        0.10        0.00      0.35 o
   6   3   0        2.16        2.94      0.37 o
   7   3   0        3.50        4.65      0.41 o
   8   3   0       25.50       24.97      1.26 o
   9   3   0       49.12       55.13      2.83 o
  10   3   0      292.57      316.74     15.61 o
  11   3   0      374.14      408.03     29.70 o
  12   3   0       11.06        8.75      0.78 o
  13   3   0        3.76        3.97      0.53 o
  14   3   0        0.54        0.27      0.53 o
  15   3   0        0.90        1.10      0.54 o
   0   4   0      221.80      262.66     17.21 o
   1   4   0       33.06       47.73      2.08 o
   2   4   0       77.29       85.76      3.16 o
   3   4   0       50.13       54.95      2.00 o
   4   4   0        7.04        6.33      0.47 o
   5   4   0        2.83        3.70      0.46 o
   6   4   0        0.21        0.00      0.44 o
   7   4   0       51.36       57.87      3.42 o
   8   4   0       11.56       13.41      1.05 o
   9   4   0        5.44        4.69      0.56 o
  10   4   0        0.43        0.69      0.48 o
  11   4   0        6.68        3.50      0.55 o
  12   4   0        4.60        5.80      0.86 o
  13   4   0        1.04        1.73      0.49 o
   1   5   0        0.19        1.14      0.71 o
   2   5   0        4.41        5.62      0.97 o
   3   5   0       15.12       15.66      1.14 o
   4   5   0        4.14        3.81      0.56 o
   5   5   0       10.94        8.45      0.62 o
   6   5   0        6.19        4.52      0.47 o
   7   5   0        4.32        2.40      0.45 o
   8   5   0        2.34        1.08      0.60 o
   2   0   1      492.89      336.37     17.01 o
   4   0   1     2326.62     1879.59     85.85 o
   6   0   1      330.75      220.57     11.24 o
   8   0   1      523.21      286.60     28.78 o
  10   0   1      358.45      420.38     25.95 o
  12   0   1      224.41      258.53     14.59 o
  14   0   1       47.10       50.37      3.20 o
  16   0   1        2.92        3.77      0.68 o
  18   0   1        5.83        6.31      0.67 o
   0   1   1      987.90     1010.42     45.07 o
   1   1   1        0.81        0.75      0.06 o
   2   1   1      430.78      466.32     16.03 o
   3   1   1    10400.84    13154.78    508.24 o
   4   1   1     2573.77     2458.81    100.29 o
   5   1   1        1.45        1.59      0.14 o
   6   1   1      245.74      179.29      8.16 o
   7   1   1      101.65       68.45      4.21 o
   9   1   1        0.11        0.00      0.31 o
  10   1   1       22.62       22.13      1.05 o
  11   1   1       80.15       90.15      4.31 o
  12   1   1        1.54        0.91      0.44 o
  13   1   1        9.72       11.51      0.84 o
  14   1   1        1.23        2.04      0.50 o
  15   1   1       39.39       40.79      1.84 o
  16   1   1       10.13        9.14      0.64 o
  17   1   1        4.02        3.66      0.49 o
  18   1   1       14.50       14.81      0.97 o
   1   2   1      406.96      383.58     18.66 o
   2   2   1        5.93        5.86      0.37 o
   3   2   1      162.30      146.70      7.85 o
   4   2   1       21.29       12.65      3.43 o
   6   2   1      465.93      477.83     35.44 o
   7   2   1     2462.19     2791.98    114.05 o
   8   2   1      185.66      187.65      6.96 o
   9   2   1        2.21        1.89      0.41 o
  10   2   1       31.68       31.98      1.91 o
  11   2   1       32.16       32.02      1.74 o
  12   2   1        7.59        8.41      0.71 o
  13   2   1        4.29        4.14      0.55 o
  14   2   1       42.40       45.56      3.71 o
  15   2   1       18.03       18.13      2.10 o
  16   2   1        2.15        1.29      0.57 o
  17   2   1        2.24        1.40      0.48 o
   0   3   1      412.76      459.75     23.71 o
   1   3   1      134.64      145.54      5.77 o
   2   3   1      164.24      180.14      6.10 o
   3   3   1      148.92      160.97      5.71 o
   4   3   1       56.30       63.95      2.36 o
   5   3   1       11.68       13.57      0.81 o
   6   3   1       43.55       45.72      2.95 o
   7   3   1        1.60        2.61      0.55 o
   8   3   1        0.52        1.46      0.48 o
   9   3   1       54.13       58.42      2.84 o
  10   3   1       21.56       19.96      1.26 o
  11   3   1       11.01       10.66      1.42 o
  12   3   1        5.64        6.14      0.80 o
  13   3   1        0.29        0.00      0.56 o
  14   3   1        0.11        0.17      0.50 o
  15   3   1        0.87        0.00      0.55 o
   1   4   1        0.01        0.08      0.39 o
   2   4   1        4.78        5.26      0.58 o
   3   4   1       17.43       22.52      1.08 o
   4   4   1        7.66        7.87      0.62 o
   5   4   1        9.29       10.76      1.01 o
   6   4   1        7.15        6.88      0.87 o
   7   4   1        1.67        1.40      0.52 o
   8   4   1       39.22       34.91      3.84 o
   9   4   1        3.36        1.62      0.60 o
  10   4   1        0.03        1.01      0.60 o
  11   4   1        1.66        0.69      0.56 o
  12   4   1        4.95        1.99      0.57 o
  13   4   1       30.20       23.92      3.31 o
   0   5   1       18.24       25.02      3.68 o
   1   5   1        6.82        7.32      0.84 o
   2   5   1        2.23        1.99      0.67 o
   3   5   1        0.66        0.57      0.63 o
   4   5   1       14.40       13.29      1.89 o
   5   5   1       26.60       23.72      1.46 o
   6   5   1        4.58        4.15      0.70 o
   7   5   1        0.82        0.78      0.47 o
   8   5   1        1.60        1.90      0.63 o
   0   0   2    14494.66    15926.07   1106.35 o
   2   0   2      173.61      107.77      5.61 o
   4   0   2     1125.72      809.14     62.70 o
   6   0   2      764.41      499.36     29.29 o
   8   0   2        5.02        2.33      0.49 o
  10   0   2       31.15       33.19      2.52 o
  12   0   2       39.30       37.69      2.54 o
  14   0   2       27.26       32.24      2.58 o
  16   0   2       16.21       16.27      2.45 o
  18   0   2       54.77       53.07      3.12 o
   1   1   2      153.73      127.13      4.20 o
   2   1   2       57.03       52.31      1.70 o
   3   1   2      342.77      286.92     11.69 o
   4   1   2      762.08      661.06     21.82 o
   5   1   2        0.28        0.20      0.11 o
   6   1   2       11.38       10.20      0.67 o
   7   1   2        0.12        0.04      0.29 o
   8   1   2      266.69      298.51     19.48 o
   9   1   2      148.06      141.28     10.25 o
  10   1   2       79.88       83.34      6.47 o
  11   1   2        2.66        2.26      0.49 o
  12   1   2       18.78       18.17      1.02 o
  13   1   2       30.49       35.36      1.86 o
  14   1   2       16.52       19.80      1.20 o
  15   1   2       30.41       36.79      1.93 o
  16   1   2        0.00        0.50      0.45 o
  17   1   2        8.62        8.18      0.61 o
  18   1   2        1.37        2.05      0.65 o
   0   2   2      224.38      161.39     11.93 o
   1   2   2      231.42      165.32     10.10 o
   2   2   2       20.39       17.55      1.49 o
   3   2   2        1.75        1.38      0.33 o
   5   2   2       62.30       60.79      6.14 o
   6   2   2      146.14      159.30     11.89 o
   7   2   2       25.60       21.24      1.29 o
   8   2   2       18.94       20.11      1.22 o
   9   2   2       27.18       27.16      1.34 o
  10   2   2        4.91        4.80      0.50 o
  11   2   2        0.89        0.77      0.49 o
  12   2   2        2.06        2.25      0.55 o
  13   2   2        4.06        4.03      0.58 o
  14   2   2        1.30        1.81      0.55 o
  15   2   2        0.63        0.00      0.69 o
  16   2   2        0.29        0.27      0.61 o
   1   3   2        2.07        2.00      0.83 o
   2   3   2        9.91       13.73      1.47 o
   3   3   2        0.58        0.57      0.42 o
   4   3   2      116.24      146.40     14.49 o
   5   3   2       36.08       38.03      3.73 o
   6   3   2       37.41       45.88      5.09 o
   7   3   2       97.33      104.48      6.61 o
   8   3   2       60.83       64.81     11.82 o
   9   3   2       31.40       38.95      6.82 o
  10   3   2       80.72       92.26     16.03 o
  11   3   2       86.58       73.31      5.03 o
  12   3   2        1.21        0.21      0.63 o
  13   3   2        0.12        0.08      0.78 o
  14   3   2        5.75        3.85      1.15 o
  15   3   2        0.25        0.98      1.72 o
   0   4   2       10.86       12.32      1.10 o
   1   4   2        0.56        0.48      0.62 o
   2   4   2       48.05       60.12      3.01 o
   3   4   2       65.19       89.66      5.95 o
   4   4   2       54.37       66.48      6.38 o
   5   4   2        5.84        6.78      1.10 o
   6   4   2        0.59        0.75      0.69 o
   7   4   2       13.31       13.33      3.28 o
   8   4   2        3.38        2.91      1.27 o
   9   4   2        0.34        0.81      0.61 o
  10   4   2        0.60        0.85      0.65 o
  11   4   2        0.04        0.00      0.61 o
  12   4   2        0.72        0.98      0.59 o
   1   5   2        3.17        3.23      1.32 o
   2   5   2        0.23        0.11      0.81 o
   3   5   2        0.10        0.24      0.68 o
   4   5   2        1.54        1.92      0.59 o
   5   5   2        3.57        3.43      0.96 o
   6   5   2        5.33        2.87      0.66 o
   7   5   2        0.63        0.77      0.63 o
   2   0   3      322.62      192.94      9.49 o
   4   0   3     1515.53     1220.94     73.18 o
   6   0   3      258.38      136.85     14.03 o
   8   0   3       54.23       70.84      7.98 o
  10   0   3       29.72       32.63      3.93 o
  12   0   3       70.00       71.10      6.20 o
  14   0   3       94.62      108.97      8.99 o
  16   0   3       21.83       23.40      2.27 o
  18   0   3       11.26        9.07      1.35 o
   0   1   3     3403.64     3157.29    158.03 o
   1   1   3      381.83      311.79     11.70 o
   2   1   3       79.30       63.36      2.14 o
   3   1   3      393.17      330.43     11.53 o
   4   1   3        0.36        0.41      0.12 o
   5   1   3        7.43        6.90      0.66 o
   8   1   3        4.94        4.07      0.70 o
   9   1   3       32.64       36.81      2.59 o
  10   1   3       34.65       34.06      2.43 o
  11   1   3        3.06        3.47      0.59 o
  12   1   3        5.53        7.38      0.83 o
  13   1   3       22.75       26.84      1.78 o
  14   1   3        6.98        8.21      0.82 o
  15   1   3       70.60       77.69      4.50 o
  16   1   3        1.77        2.25      0.63 o
  17   1   3        0.24        0.00      0.44 o
   1   2   3        2.71        3.31      0.49 o
   4   2   3      221.50      263.99     24.80 o
   5   2   3       37.90       37.92      3.93 o
   6   2   3       22.10       27.96      3.07 o
   7   2   3       11.84       12.23      1.20 o
   8   2   3       64.81       62.00      4.37 o
   9   2   3       27.88       25.22      1.81 o
  10   2   3        8.86        7.87      0.71 o
  11   2   3      398.86      449.72     29.09 o
  12   2   3       31.42       29.66      2.04 o
  13   2   3       13.51       17.63      1.14 o
  14   2   3        9.40       10.23      0.80 o
  15   2   3        2.33        1.99      0.49 o
  16   2   3        0.51        0.80      0.68 o
   1   3   3       66.13       84.64      5.37 o
   2   3   3       16.03       21.13      1.71 o
   3   3   3       98.26      123.98     12.10 o
   4   3   3       21.86       24.26      2.45 o
   5   3   3       10.40        9.62      2.53 o
   6   3   3        2.57        3.40      0.63 o
   7   3   3      114.41      140.77     23.77 o
   8   3   3       18.98       23.31      3.96 o
   9   3   3        3.93        5.95      1.72 o
  10   3   3        4.09        4.34      2.03 o
  11   3   3        7.04        8.08      2.86 o
  12   3   3        0.05        1.10      1.16 o
  13   3   3        2.04        2.94      1.59 o
  14   3   3        4.58        0.00      1.35 o
   1   4   3       14.62       20.51      1.44 o
   2   4   3       25.63       37.69      1.90 o
   3   4   3        7.44       10.18      0.70 o
   4   4   3       24.82       30.91      2.54 o
   5   4   3       36.81       39.82      4.69 o
   6   4   3        3.40        4.39      1.19 o
   7   4   3       24.18       30.27      4.56 o
   8   4   3        3.59        4.38      0.93 o
   9   4   3        1.54        1.50      0.61 o
  10   4   3       18.48       15.99      4.41 o
  11   4   3        0.49        0.00      0.98 o
  12   4   3        0.10        0.00      0.98 o
   0   5   3       85.24      102.35      8.09 o
   1   5   3       45.98       52.12      2.93 o
   2   5   3        1.11        1.30      0.65 o
   3   5   3        0.81        0.03      0.80 o
   4   5   3        1.01        0.56      0.51 o
   5   5   3        2.40        0.70      0.65 o
   6   5   3        1.32        0.72      0.57 o
   0   0   4      339.17      202.88     14.17 o
   2   0   4       53.00       31.36      1.58 o
   4   0   4     1835.78     1511.70    154.99 o
  10   0   4       30.17       35.57      4.17 o
  12   0   4       22.26       25.79      2.51 o
  14   0   4        0.34        0.00      0.61 o
  16   0   4       33.41       33.68      2.86 o
   1   1   4       46.01       43.97      2.04 o
   2   1   4        3.17        3.86      0.27 o
   3   1   4       44.55       30.79      1.60 o
   4   1   4      349.08      269.96     19.66 o
   7   1   4      249.08      264.81     27.89 o
   8   1   4      362.22      396.13     46.39 o
   9   1   4       49.22       52.77      4.64 o
  10   1   4        0.80        0.46      0.52 o
  11   1   4      172.36      205.90     14.10 o
  12   1   4       20.13       25.81      1.91 o
  13   1   4        7.97        6.73      0.73 o
  14   1   4       98.59      106.55      6.26 o
  15   1   4       21.22       21.07      1.33 o
  16   1   4        3.48        2.86      0.53 o
  17   1   4        9.42        9.25      1.26 o
   4   2   4        6.55        7.60      1.10 o
   5   2   4       23.72       20.97      2.33 o
   6   2   4       30.32       23.18      2.94 o
   7   2   4      144.43      123.26     13.41 o
   8   2   4       64.76       63.34      5.30 o
   9   2   4       36.82       35.70      4.66 o
  10   2   4       22.64       20.46      1.76 o
  11   2   4       18.04       17.90      1.99 o
  12   2   4        2.87        2.49      0.77 o
  13   2   4        0.11        0.56      0.68 o
  14   2   4        0.32        0.02      0.54 o
  15   2   4        9.56        8.35      1.30 o
   1   3   4       38.52       54.48      5.40 o
   2   3   4        6.37        8.51      0.78 o
   3   3   4        6.03        6.26      0.90 o
   4   3   4       31.38       39.55      6.93 o
   5   3   4       59.72       79.33     14.67 o
   6   3   4       81.56       86.83      8.72 o
   7   3   4      240.63      264.96     19.30 o
   8   3   4      108.52      106.50     20.27 o
   9   3   4       12.33       11.85      3.23 o
  10   3   4        2.87        4.01      1.00 o
  11   3   4        1.02        1.94      0.72 o
  12   3   4        0.71        1.03      1.53 o
  13   3   4        0.36        0.00      1.59 o
   0   4   4       46.81       70.32      5.37 o
   1   4   4       20.74       28.03      1.68 o
   2   4   4       35.58       40.48      2.92 o
   3   4   4       60.78       84.56      7.42 o
   4   4   4      100.12      134.31     14.24 o
   5   4   4        6.60        7.08      0.87 o
   6   4   4        1.88        1.75      0.52 o
   7   4   4        0.39        0.77      0.63 o
   8   4   4        0.08        0.00      0.54 o
   9   4   4        2.92        2.51      1.52 o
  10   4   4        0.22        0.19      0.56 o
  11   4   4        4.72        3.19      1.10 o
   1   5   4        6.04        4.82      0.56 o
   2   5   4        1.83        2.14      0.55 o
   3   5   4       10.93       10.89      0.97 o
   4   5   4       13.21       11.31      1.10 o
   5   5   4        0.12        0.00      0.55 o
   2   0   5       16.52        9.44      1.10 o
  10   0   5       40.63       50.43      6.13 o
  12   0   5       20.50       18.10      2.82 o
  14   0   5       98.94      108.93      9.21 o
  16   0   5        2.36        1.63      0.73 o
   6   1   5       35.31       29.94      3.93 o
   7   1   5      100.77      102.24     12.41 o
   8   1   5       13.59       17.04      2.45 o
   9   1   5        1.75        1.00      0.70 o
  10   1   5       40.68       43.30      3.39 o
  11   1   5        1.97        2.25      0.68 o
  12   1   5        0.06        0.00      0.61 o
  13   1   5        6.63        5.61      0.74 o
  14   1   5        2.63        2.83      0.56 o
  15   1   5       33.70       31.56      2.19 o
  16   1   5        0.79        0.09      0.43 o
   4   2   5       85.34       91.88      9.58 o
   5   2   5       98.34       96.09     10.57 o
   6   2   5        0.11        0.37      0.74 o
   7   2   5        8.42        8.46      1.47 o
   8   2   5       24.52       22.57      3.31 o
   9   2   5       30.65       31.16      4.05 o
  10   2   5        6.46        6.94      1.72 o
  11   2   5      182.35      188.09     20.80 o
  12   2   5       17.27       20.72      2.33 o
  13   2   5        4.68        5.88      1.10 o
  14   2   5        3.86        3.64      0.68 o
  15   2   5        0.00        0.00      0.86 o
   0   3   5        6.95        8.21      1.47 o
   1   3   5       35.36       44.39      4.48 o
   2   3   5        0.28        0.29      0.47 o
   3   3   5      112.56      154.25     13.52 o
   4   3   5       28.96       35.23      4.23 o
   5   3   5       25.74       29.61      4.91 o
   6   3   5        0.01        0.51      0.68 o
   7   3   5       48.34       43.09      3.44 o
   8   3   5       10.09       10.50      2.59 o
   9   3   5        0.29        0.57      0.48 o
  10   3   5        0.76        0.90      0.57 o
  11   3   5        4.00        9.21      1.08 o
  12   3   5        0.84        0.00      1.35 o
   1   4   5       19.89       22.45      1.39 o
   2   4   5        4.51        4.45      0.50 o
   3   4   5        9.55       12.37      1.16 o
   4   4   5       17.51       18.38      1.79 o
   5   4   5       10.89       11.15      1.38 o
   6   4   5        4.09        4.32      0.89 o
   7   4   5       17.21       18.56      2.11 o
   8   4   5        0.91        1.23      0.78 o
   9   4   5        0.53        0.23      0.56 o
  10   4   5       11.47        5.03      1.35 o
  10   0   6       13.06       13.98      1.84 o
  12   0   6       17.45       21.50      2.08 o
  14   0   6        7.93        6.69      1.04 o
   8   1   6       35.91       32.88      4.66 o
   9   1   6       29.44       30.08      3.12 o
  10   1   6        3.58        4.00      0.68 o
  11   1   6       28.03       30.81      2.39 o
  12   1   6        3.05        2.85      0.56 o
  13   1   6        0.25        0.46      0.51 o
  14   1   6        6.66        5.61      0.62 o
  15   1   6        3.03        1.74      1.29 o
   4   2   6        3.06        3.06      0.74 o
   5   2   6        3.37        3.31      0.86 o
   8   2   6       10.06        9.32      2.08 o
  10   2   6        0.16        0.00      0.74 o
  11   2   6        0.48        1.23      0.86 o
  12   2   6        1.09        0.74      0.74 o
  13   2   6        4.30        4.90      0.98 o
  14   2   6        0.40        0.00      0.54 o
   1   3   6       15.27       20.41      1.86 o
   2   3   6        0.87        0.82      0.56 o
   3   3   6        0.11        0.04      0.54 o
   4   3   6       22.77       27.09      3.80 o
   5   3   6        2.21        1.41      0.65 o
   6   3   6        5.85        8.24      1.45 o
   7   3   6        6.64        7.20      1.49 o
   8   3   6       28.18       30.65      6.56 o
   9   3   6        0.04        0.25      0.75 o
  10   3   6        5.80        7.30      2.62 o
  11   3   6        1.85        4.89      2.27 o
   0   4   6        1.34        2.20      0.68 o
   1   4   6        2.99        4.17      0.66 o
   2   4   6       19.84       22.65      1.51 o
   3   4   6        7.65        9.25      0.80 o
   4   4   6        8.99        9.98      0.70 o
   5   4   6        0.61        0.00      0.40 o
   6   4   6        0.99        1.98      0.41 o
   7   4   6        0.76        0.23      0.34 o
   8   4   6        0.47        0.43      0.73 o
   8   0   7        1.45        0.25      0.86 o
  10   0   7        4.21        4.78      1.10 o
  12   0   7       14.17       13.28      3.13 o
  14   0   7        1.10        0.37      0.68 o
  10   1   7        0.29        0.61      0.61 o
  11   1   7       18.31       17.90      2.45 o
  12   1   7        2.24        2.08      0.86 o
  13   1   7        0.86        0.19      0.55 o
  14   1   7        0.77        0.84      0.59 o
   4   2   7        1.38        2.21      0.74 o
   7   2   7       70.41       60.16      8.35 o
  10   2   7       11.41       12.38      1.59 o
  11   2   7        3.79        4.54      0.98 o
  12   2   7        0.38        0.37      0.74 o
  13   2   7        2.65        0.37      0.98 o
   1   3   7       14.65       18.37      1.90 o
   2   3   7        1.35        0.89      0.59 o
   3   3   7        0.81        0.84      0.63 o
   4   3   7        0.79        0.49      0.55 o
   5   3   7       19.68       25.29      3.37 o
   6   3   7        5.32        5.64      1.10 o
   7   3   7        8.82       13.02      4.17 o
   8   3   7        0.09        0.40      0.82 o
   9   3   7        8.39       12.60      6.25 o
  10   3   7        1.89        2.57      1.23 o
   1   4   7        2.72        2.66      0.49 o
   2   4   7        1.83        1.86      0.45 o
   3   4   7        1.36        1.39      0.42 o
   4   4   7        0.43        0.20      0.36 o
   5   4   7        1.92        1.65      0.44 o
   6   4   7        0.39        0.25      0.98 o
   8   0   8       53.79       53.76      7.00 o
  10   0   8        5.24        3.84      0.88 o
  12   0   8        4.25        1.99      0.92 o
   9   1   8       20.88       18.76      2.70 o
  10   1   8       26.74       24.65      3.19 o
  11   1   8        0.08        0.00      0.86 o
  12   1   8        0.85        0.60      0.67 o
   9   2   8        9.52        7.85      1.23 o
  10   2   8        6.98        6.87      0.98 o
  11   2   8        7.82        6.74      1.10 o
   1   3   8        0.58        0.25      0.74 o
   2   3   8        0.25        0.00      0.86 o
   3   3   8        7.45        5.94      2.39 o
   4   3   8       26.18       25.18      5.64 o
   5   3   8        0.04        0.00      0.82 o
   6   3   8        4.83        6.99      1.84 o
   7   3   8       20.17       20.56      9.63 o
   8   3   8        2.67        7.23      1.59 o
   8   0   9        0.91        1.96      0.98 o
  10   0   9       15.53       12.88      1.84 o
   8   1   9        5.19        4.78      1.10 o
   9   1   9        1.48        2.45      0.74 o
  10   1   9        4.69        3.06      0.98 o
   8   2   9        0.71        0.86      0.74 o
   0   3   9       14.69       18.03      1.96 o
   1   3   9        3.86        2.44      0.98 o
   2   3   9        0.01        0.12      0.86 o
   3   3   9        2.14        4.05      0.98 o
   6   1  10       13.56        9.20      1.59 o
 
